# Supplementary material for: Early Seedling Screening Reveals Unidentified Al Resistance Mechanisms in Lithuanian Barley Cultivars
Source: Int J Mol Sci. 2025 Apr 17;26(8):3803. doi: 10.3390/ijms26083803 (PMC12028139; doi:10.3390/ijms26083803)
Supplement: Supplementary file 1 [file ijms-26-03803-s001.zip]

Archive with 1 entries (1 files):
- ijms-3568987-supplementary.pdf
